# Supplementary material for: Unveiling the Biotechnological Potential of Cyanobacteria from the Portuguese LEGE-CC Collection Through Lipidomics and Antioxidant and Lipid-Lowering Properties
Source: Molecules. 2025 Jun 7;30(12):2504. doi: 10.3390/molecules30122504 (PMC12196109; doi:10.3390/molecules30122504)
Supplement: Supplementary file 1 [file molecules-30-02504-s001.zip › molecules-3650691-supplementary/Supplementary Table S3.xlsx]

## Sheet: Lipid_species
Supplementary Table S3. Lipid species identified in the total lipid extract of cyanobacteria strains
Lipid species (C:N)	Calculated m/z	Observed m/z			Error (ppm)			Fatty acyl chains (C:N)			Formula
		LEGE 06078	LEGE 06114	LEGE 00249	LEGE 06078	LEGE 06114	LEGE 00249	LEGE 06078	LEGE 06114	LEGE 00249
Glycolipids
MGDG identified as [M+NH4]+
MGDG (30:0)	747.526	747.527	747.526	-	1.66549	0.461522	-	MGDG 14:0_16:0	MGDG 14:0_16:0	-	C39H74O10
MGDG (30:1)	745.51	745.509	-	-	-1.61634	-	-	MGDG 14:0_16:1	-	-	C39H72O10
MGDG (32:0)	775.557	775.557	775.558	775.558	0.315902	1.47636	0.83166	MGDG 16:0_16:0	MGDG 16:0_16:0	MGDG 16:0_16:0	C41H78O10
MGDG (32:1)	773.542	773.543	773.543	773.542	1.28758	1.80469	0.25338	MGDG 16:0_16:1	MGDG 16:0_16:1	MGDG 16:0_16:1	C41H76O10
MGDG (32:2)	771.526	771.527	771.527	771.526	0.965619	1.35446	-0.330514	MGDG 16:1_16:1	MGDG 16:0_16:2	MGDG 16:1_16:1	C41H74O10
MGDG (32:3)	769.51	769.511	769.506	-	1.16308	-5.98433	-	MGDG 16:0_16:3	MGDG 16:1_16:2	-	C41H72O10
MGDG (32:4)	767.495	767.495	767.495	-	1.10099	1.23128	-	MGDG 16:1_16:3	MGDG 16:1_16:3	-	C41H70O10
MGDG (32:5)	765.479	765.48	-	-	1.03987	-	-	MGDG 16:1_16:4	-	-	C41H68O10
MGDG (33:0)	789.573	789.574	-	-	1.89343	-	-	MGDG 16:0_17:0	-	-	C42H80O10
MGDG (33:1)	787.557	787.558	787.559	-	1.58084	2.21571	-	MGDG 16:0_17:1	MGDG 16:0_17:1	-	C42H78O10
MGDG (33:2)	785.542	785.543	785.545	-	1.52252	4.70503	-	MGDG 16:1_17:1	MGDG 16:0_17:2	-	C42H76O10
MGDG (33:3)	783.526	783.527	783.527	-	1.58897	1.7166	-	MGDG 16:0_17:3	MGDG 16:0_17:3	-	C42H74O10
MGDG (33:4)	781.51	781.511	-	-	0.633389	-	-	MGDG 16:0_17:4	-	-	C42H72O10
MGDG (34:0)	803.588	803.59	803.59	-	1.5493	1.92263	-	MGDG 16:0_18:0	MGDG 16:0_18:0	-	C43H82O10
MGDG (34:1)	801.573	801.574	801.574	801.574	1.36606	1.24131	1.98984	MGDG 16:0_18:1	MGDG 16:0_18:1	MGDG 16:0_18:1	C43H80O10
MGDG (34:2)	799.557	799.559	799.558	799.558	2.30753	1.55711	0.931766	MGDG 16:0_18:2 MGDG 16:1_18:1	MGDG 16:0_18:2	MGDG 16:1_18:1	C43H78O10
MGDG (34:3)	797.542	797.543	797.542	797.543	1.37422	1.12345	1.37422	MGDG 16:0_18:3	MGDG 16:0_18:3	MGDG 16:1_18:2	C43H76O10
MGDG (34:4)	795.526	795.527	795.527	795.527	1.18789	0.936487	1.4393	MGDG 16:0_18:4 MGDG 16:1_18:3	MGDG 16:1_18:3	MGDG 16:1_18:3	C43H74O10
MGDG (34:7)	789.479	-	-	789.48	-	-	1.64159	-	-	MGDG 16:4_18:3	C43H68O10
MGDG (35:0)	817.604	817.606	-	-	2.07313	-	-	MGDG 16:0_19:0	-0.09	-	C44H84O10
MGDG (35:1)	815.588	815.59	-	-	2.26217	-	-	MGDG 16:0_19:1	-	-	C44H82O10
MGDG (35:2)	813.573	-	813.574	-	-	1.46883	-	-	MGDG 16:1_19:1	-	C44H80O10
MGDG (35:3)	811.557	811.559	811.558	-	2.02697	0.917988	-	MGDG 16:0_19:3	MGDG 17:0_18:3	-	C44H78O10
MGDG (36:0)	831.62	831.622	831.621	-	2.21976	1.97927	-	MGDG 16:0_20:0	MGDG 16:0_20:0	-	C45H86O10
MGDG (36:1)	829.604	-	829.606	-	-	2.04314	-	-	MGDG 18:0_18:1	-	C45H84O10
MGDG (36:2)	827.588	827.591	827.59	827.59	3.31687	1.74604	1.50437	MGDG 18:1_18:1	MGDG 18:1_18:1	MGDG 18:1_18:1	C45H82O10
MGDG (36:3)	825.573	825.575	825.574	-	2.53763	1.44748	-	MGDG 16:0_20:3	MGDG 18:0_18:3 MGDG 18:1_18:2	-	C45H80O10
MGDG (36:4)	823.557	823.56	823.558	-	3.45453	0.904612	-	MGDG 18:1_18:3	MGDG 18:0_18:4 MGDG 18:2_18:2	-	C45H78O10
MGDG (37:2)	841.604	-	841.606	-	-	1.89519	-	-	MGDG 18:1_19:1	-	C46H84O10
MGDG (38:2)	855.62	-	855.622	-	-	2.50812	-	-	MGDG 19:1_19:1	-	C47H86O10
MGDG (38:4)	851.588	-	851.59	-	-	1.81426	-	-	MGDG 18:1_20:3	-	C47H82O10
MGDG (38:5)	849.573	-	849.574	-	-	1.05347	-	-	MGDG 18:2_20:3	-	C47H80O10
DGDG identified as [M+NH4]+
DGDG (32:0)	910.647	910.644	910.644	910.645	-2.41477	-2.63439	-1.53627	DGDG 16:0_16:0	DGDG 16:0_16:0	DGDG 16:0_16:0	C47H88O15
DGDG (32:1)	908.631	908.629	908.63	908.63	-2.25504	-1.70476	-1.04443	DGDG 16:0_16:1	DGDG 16:0_16:1	DGDG 16:0_16:1	C47H86O15
DGDG (32:2)	906.615	906.581	906.613	-	-38.1628	-2.64611	-	DGDG 16:1_16:1	DGDG 16:0_16:2	-	C47H84O15
DGDG (32:3)	904.6	904.599	904.598	-	-0.717444	-2.26509	-	DGDG 16:0_16:3	DGDG 16:0_16:3	-	C47H82O15
DGDG (32:4)	902.584	902.582	-	-	-1.77158	-	-	DGDG 14:0_18:4	-	-	C47H80O15
DGDG (33:1)	922.647	922.644	922.646	-	-2.92528	-1.19114	-	DGDG 16:0_17:1	DGDG 16:0_17:1	-	C48H88O15
DGDG (34:0)	938.678	-	-	938.677	-	-	-1.38386	-	-	DGDG 16:0_18:0	C49H92O15
DGDG (34:1)	936.662	936.661	936.661	936.661	-1.54698	-1.65374	-1.65374	DGDG 16:0_18:1	DGDG 16:0_18:1	DGDG 16:0_18:1	C49H90O15
DGDG (34:2)	934.647	934.645	934.645	934.645	-1.60381	-1.60381	-1.38983	DGDG 16:0_18:2	DGDG 16:0_18:2	DGDG 16:0_18:2	C49H88O15
DGDG (34:3)	932.631	932.63	932.63	932.63	-1.232	-1.66089	-1.12477	DGDG 16:0_18:3	DGDG 16:1_18:2 DGDG 16:0_18:3	DGDG 16:0_18:3	C49H86O15
DGDG (34:4)	930.615	930.614	930.614	930.614	-1.71822	-1.50331	-1.28839	DGDG 16:0_18:4 DGDG 16:1_18:3	DGDG 16:0_18:4 DGDG 16:1_18:3	DGDG 16:1_18:3	C49H84O15
DGDG (34:5)	928.6	928.598	928.598	928.599	-1.45272	-2.09886	-1.23735	DGDG 16:1_18:4	DGDG 16:2_18:3 DGDG 16:1_18:4	DGDG 16:2_18:3	C49H82O15
DGDG (34:6)	926.584	-	-	926.583	-	-	-1.50985	-	-	DGDG 16:3_18:3	C49H80O15
DGDG (36:4)	958.647	958.643	-	-	-4.06719	-	-	DGDG 16:0_20:4	-	-	C51H88O15
DGDG (36:5)	956.631	-	956.629	-	-	-2.03736	-	-	DGDG 18:2_18:3	-	C51H86O15
DGDG (36:6)	954.615	-	954.613	954.614	-	-2.19879	-1.36076	-	DGDG 18:2_18:4 DGDG 18:3_18:3	DGDG 18:3_18:3	C51H84O15
SQDG identified as [M-H]-
SQDG (30:0)	765.482	765.483	765.483	765.483	1.07514	0.944503	0.552593	SQDG 14:0_16:0	SQDG 14:0_16:0	SQDG 14:0_16:0	C39H74O12S
SQDG (32:0)	793.514	-	793.514	-	-	0.762432	-	-	SQDG 16:0_16:0	-	C41H78O12S
SQDG (32:2)	789.482	-	789.484	-	-	1.67832	-	-	SQDG 14:0_18:2	-	C41H74O12S
SQDG (33:0)	807.529	807.53	-	807.53	1.57641	-	1.08108	SQDG 16:0_17:0	-	SQDG 16:0_17:0	C42H80O12S
SQDG (33:1)	805.514	-	805.515	-	-	1.51829	-	-	SQDG 16:0_17:1	-	C42H78O12S
SQDG (33:1)	805.514	805.514	-	-	0.525131	-	-	SQDG 16:0_17:1	-	-	C42H78O12S
SQDG (34:0)	821.545	821.546	-	821.545	1.7321	-	0.758327	SQDG 16:0_18:0	-	SQDG 16:0_18:0	C43H82O12S
SQDG (34:1)	819.529	819.529	819.53	819.53	-0.39901	1.30929	0.577161	SQDG 16:0_18:1	SQDG 16:0_18:1	SQDG 16:0_18:1	C43H80O12S
SQDG (34:2)	817.514	-	817.514	817.514	-	1.12903	0.3951	-	SQDG 16:0_18:2	SQDG 16:0_18:2	C43H78O12S
SQDG (34:3)	815.498	815.499	815.499	815.499	1.07051	0.947887	1.07051	SQDG 16:0_18:3	SQDG 16:0_18:3 SQDG 16:0_18:3	SQDG 16:0_18:3	C43H76O12S
SQDG (34:4)	813.482	813.483	-	813.484	1.13463	-	2.24098	SQDG 16:0_18:4	-	SQDG 16:0_18:4	C43H74O12S
SQDG (35:0)	835.561	835.562	-	-	2.24161	-	-	SQDG 16:0_17:0	-	-	C44H84O12S
SQDG (35:1)	833.545	833.546	-	-	1.22729	-	-	SQDG 16:0_18:1 SQDG 17:0_18:1	-	-	C44H82O12S
SQDG (36:0)	849.576	849.577	849.578	849.577	1.55725	2.14578	1.08642	SQDG 16:0_20:0	SQDG 16:0_20:0	SQDG 16:0_20:0	C45H86O12S
SQDG (36:2)	845.545	-	845.546	-	-	0.973337	-	-	SQDG 18:1_18:1	-	C45H82O12S
SQDG (36:3)	843.529	-	-	843.53	-	-	0.679289	-	-	-	C45H80O12S
SQDG (36:4)	841.514	841.515	841.514	-	1.21567	0.502666	-	SQDG 16:0_20:4	SQDG 18:2_18:2	-	C45H78O12S
SQDG (38:2)	873.576	-	873.578	-	-	1.62894	-	-	-	-	C47H86O12S
DGGA identified as [M+NH4]+
DGGA (32:0)	762.573	-	762.573	-	-	-0.706817	-	-	DGGA 16:0_16:0	-	C41H76O11
DGGA (32:1)	760.557	-	760.556	-	-	-2.4837	-	-	DGGA 16:0_16:1	-	C41H74O11
DGGA (34:1)	788.589	-	788.588	-	-	-0.999253	-	-	DGGA 16:0_18:1	-	C43H78O11
DGGA (34:2)	786.573	-	786.572	-	-	-0.939518	-	-	DGGA 16:1_18:1	-	C43H76O11
DGGA (35:1)	802.604	-	802.604	-	-	-1.04535	-	-	DGGA 16:0_19:1 DGGA 16:1_19:0	-	C44H80O11
DGGA (35:2)	800.589	-	800.586	-	-	-3.10771	-	-	DGGA 16:1_19:1	-	C44H78O11
DGGA (37:1)	830.636	-	830.635	-	-	-1.49163	-	-	DGGA 18:0_19:1	-	C46H84O11
DGGA (37:2)	828.62	-	828.619	-	-	-1.67628	-	-	DGGA 18:1_19:1	-	C46H82O11
DGGA (38:2)	842.636	-	842.634	-	-	-2.06376	-	-	DGGA 19:1_19:1	-	C47H84O11
Phospholipids
PC identified as [M+H]+
PC (32:2)	730.539	-	-	730.537	-	-	-2.30241	-	-	-	C40H76NO8P
PC (32:3)	728.523	-	-	728.522	-	-	-1.82836	-	-	-	C40H74NO8P
PC (34:1)	760.586	-	-	760.584	-	-	-2.67163	-	-	PC 16:0_18:1	C42H82NO8P
PC (34:2)	758.57	-	-	758.569	-	-	-1.5582	-	-	PC 16:1_18:1	C42H80NO8P
PC (34:3)	756.554	-	-	756.553	-	-	-1.49494	-	-	PC 16:0_18:3	C42H78NO8P
PC (34:4)	754.539	-	-	754.538	-	-	-1.56652	-	-	-	C42H76NO8P
PC (35:1)	774.601	-	-	774.599	-	-	-2.55874	-	-	-	C43H84NO8P
PC (35:2)	772.586	-	-	772.583	-	-	-3.53618	-	-	-	C43H82NO8P
PC (36:1)	788.617	-	-	788.628	-	-	13.5275	-	-	-	C44H86NO8P
PC (36:2)	786.601	786.6	786.603	786.599	-1.75693	2.18408	-2.77396	PC 18:1_18:1	PC 18:1_18:1	PC 18:1_18:1	C44H84NO8P
PC (36:3)	784.586	-	-	784.584	-	-	-1.57026	-	-	-	C44H82NO8P
PC (36:4)	782.57	-	-	782.563	-	-	-9.04967	-	-	-	C44H80NO8P
PC (36:6)	778.539	-	-	778.538	-	-	-1.26134	-	-	-	C44H76NO8P
PC (37:1)	802.633	-	-	802.631	-	-	-1.59724	-	-	-	C45H88NO8P
PC (37:2)	800.617	800.615	-	800.615	-2.16333	-	-2.03843	PC 18:1_19:1	-	PC 18:1_19:1	C45H86NO8P
PC (38:2)	814.633	-	814.635	814.63	-	2.84545	-2.80126	-	PC 19:1_19:1	PC 19:1_19_1	C46H88NO8P
LPC identified as mode [M + H]+
LPC (16:0)	496.34	-	-	496.34	-	-	-1.24108	-	-	LPC 16:0	C24H50NO7P
LPC (16:1)	494.325	-	-	494.325	-	-	-0.135538	-	-	LPC 16:1	C24H48NO7P
LPC (18:1)	522.356	522.355	-	522.356	-1.08547	-	-0.319705	LPC 18:1	-	LPC 18:1	C26H52NO7P
LPC (20:0)	552.403	-	-	552.403	-	-	0.150253	-	-	LPC 20:0	C28H58NO7P
PE identified as [M-H]-
PE (30:0)	662.476	-	662.477	-	-	2.14045	-	-	PE 15:0_15:0	-	C35H70NO8P
PE (30:1)	660.46	660.462	-	-	2.3741	-	-	PE 15:0_15:1	-	-	C35H68NO8P
PE (32:0)	690.507	690.51	-	690.509	3.35695	-	2.3432	PE 16:0_16:0	-	PE 16:0_16:0	C37H74NO8P
PE (32:1)	688.492	688.494	-	688.493	2.56793	-	2.1322	PE 16:0_16:1	-	PE 16:0_16:1	C37H72NO8P
PE (32:2)	686.476	-	686.478	686.477	-	3.08532	1.77428	-	PE 16:1_16:1	PE 16:1_16:1	C37H70NO8P
PE (33:1)	702.507	702.507	-	-	-0.116725	-	-	PE 16:0_17:1	-	-	C38H74NO8P
PE (36:2)	742.539	742.539	-	742.539	0.83228	-	0.697607	PE 18:1_18:1	-	PE 18:1_18:1	C41H78NO8P
PE (37:2)	770.57	-	-	770.569	-	-	-1.40416	-	-	PE 18:1_19:1	C43H82NO8P
LPE identified as [M − H]-
LPE (18:1)	478.293	-	-	478.294	-	-	1.32346	-	-	LPE 18:1	C23H46NO7P
PG identified as [M-H]-
PG (30:1)	691.455	-	-	691.457	-	-	2.44123	-	-	PG 14:0_16:1	C36H69O10P
PG (31:0)	707.486	707.488	-	-	1.96046	-	-	PG 15:0_16:0	-	-	C37H73O10P
PG (32:0)	721.502	721.503	-	721.503	1.29868	-	1.02148	PG 16:0_16:0	-	PG 16:0_16:0	C38H75O10P
PG (32:1)	719.486	719.487	-	719.487	-	-	0.676872	PG 16:0_16:1	-	PG 16:0_16:1	C38H73O10P
PG (33:1)	733.502	733.503	-	-	0.868437	-	-	PG 16:0_17:1	-	-	C39H75O10P
PG (33:2)	731.486	731.488	-	-	1.89614	-	-	PG 16:0_17:2	-	-	C39H73O10P
PG (33:3)	729.471	729.471	-	-	0.324893	-	-	PG 16:0_17:3	-	-	C39H71O10P
PG (33:4)	727.455	727.455	-	-	0.12097	-	-	PG 16:1_17:3	-	-	C39H69O10P
PG (34:0)	749.533	749.534	749.534	-	1.25011	1.38353	-	PG 16:0_18:0	PG 16:0_18:0	-	C40H79O10P
PG (34:1)	747.518	747.519	747.519	747.518	1.32037	2.12303	0.919042	PG 16:0_18:1	PG 16:0_18:1	PG 16:0_18:1	C40H77O10P
PG (34:2)	745.502	745.503	745.503	745.503	0.988596	1.79342	1.12273	PG 16:1_18:1	PG 16:1_18:1	PG 16:1_18:1	C40H75O10P
PG (34:3)	743.486	-	743.486	743.486	-	0.117016	-0.0174852	-	PG 16:0_18:3	PG 16:0_18:3	C40H73O10P
PG (34:4)	741.471	741.47	-	741.472	-1.1639	-	2.07291	PG 16:1_18:3	-	PG 16:1_18:3	C40H71O10P
PG (35:1)	761.533	761.535	761.535	-	1.88698	1.88698	-	PG 16:0_19:1	PG 16:0_19:1	-	C41H79O10P
PG (35:3)	757.502	757.502	-	-	0.444883	-	-	PG 17:0_18:3	-	-	C41H75O10P
PG (35:4)	755.486	755.487	-	-	0.379888	-	-	PG 17:1_18:3	-	-	C41H73O10P
PG (36:1)	775.549	775.553	-	-	4.62511	-	-	PG 18:0_18:1	-	-	C42H81O10P
PG (36:2)	773.533	773.533	-	773.534	-0.0814445	-	0.952771	PG 18:1_18:1	-	PG 18:1_18:1	C42H79O10P
PG (36:4)	769.502	769.503	-	-	0.697854	-	-	PG 18:1_18:3	-	-	C42H75O10P
PG (37:2)	787.549	787.55	787.55	-	1.38023	1.88814	-	PG 18:1_19:1	PG 18:1_19:1	-	C43H81O10P
LPG identified as [M − H]-
LPG (16:0)	483.272	-	-	483.273	-	-	2.06923	-	-	LPG 16:0	C22H45O9P
PI identified as [M-H]-
PI (32:1)	807.502	807.504	-	-	1.41424	-	-	PI 16:0_16:1	-	-	C41H77O13P
PI (33:1)	821.518	821.518	-	-	0.478383	-	-	PI 16:0_17:1	-	-	C42H79O13P
PI (34:1)	835.534	835.537	-	835.534	3.99984	-	0.768371	PI 16:0_18:1	-	PI 16:0_18:1	C43H81O13P
PI (34:2)	833.518	833.519	-	-	1.43128	-	-	PI 16:0_18:2	-	-	C43H79O13P
PI (34:3)	831.502	831.503	-	-	1.13289	-	-	PI 16:0_18:3	-	-	C43H77O13P
PI (34:4)	829.487	829.485	-	-	-2.66189	-	-	PI 16:0_18:4	-	-	C43H75O13P
PI (35:1)	849.549	849.55	-	-	0.81455	-	-	PI 17:0_18:1	-	-	C44H83O13P
PI (36:1)	863.565	863.566	-	-	1.43822	-	-	PI 18:0_18:1	-	-	C45H85O13P
PI (36:4)	857.518	857.519	-	-	0.574915	-	-	PI 16:0_20:4	-	-	C45H79O13P
Betaine lipids
DGTS identified as [M + H]+
DGTS (30:0)	684.578	-	-	684.576	-	-	-2.08742	-	-	DGTS 14:0_16:0 DGTS 15:0_15:0	C40H77NO7
DGTS (30:1)	682.562	-	-	682.561	-	-	-2.31334	-	-	DGTS 14:0_16:1	C40H75NO7
DGTS (32:0)	712.609	-	-	712.608	-	-	-1.58292	-	-	DGTS 15:0_17:0 DGTS 16:0_16:0	C42H81NO7
DGTS (32:1)	710.593	-	-	710.593	-	-	-1.09627	-	-	DGTS 16:0_16:1	C42H79NO7
DGTS (32:2)	708.578	-	-	708.577	-	-	-1.16995	-	-	DGTS 16:1_16:1	C42H77NO7
DGTS (32:3)	706.562	-	-	706.561	-	-	-1.66864	-	-	DGTS 14:0_18:3	C42H75NO7
DGTS (33:0)	726.625	-	-	726.624	-	-	-1.48495	-	-	DGTS 15:0_18:0	C43H83NO7
DGTS (33:1)	724.609	-	-	724.608	-	-	-1.83271	-	-	DGTS 15:0_18:1	C43H81NO7
DGTS (33:2)	722.593	-	-	722.593	-	-	-1.07806	-	-	DGTS 15:0_18:2	C43H79NO7
DGTS (33:3)	720.578	-	-	720.577	-	-	-1.28924	-	-	DGTS 15:0_18:3	C43H77NO7
DGTS (34:0)	740.64	-	-	740.639	-	-	-1.52436	-	-	DGTS 16:0_18:0	C44H85NO7
DGTS (34:2)	736.609	-	-	736.609	-	-	-0.716798	-	-	DGTS 16:1_18:1	C44H81NO7
DGTS (34:3)	734.593	-	-	734.593	-	-	-1.06045	-	-	DGTS 16:0_18:3	C44H79NO7
DGTS (34:4)	732.578	-	-	732.577	-	-	-1.54113	-	-	DGTS 16:0_18:4	C44H77NO7
DGTS (34:6)	728.547	-	-	728.546	-	-	-0.588844	-	-	DGTS 16:3_18:3	C44H73NO7
DGTS (34:7)	726.531	-	-	726.53	-	-	-1.48514	-	-	DGTS 18:3_16:4	C44H71NO7
DGTS (35:1)	752.64	-	-	752.637	-	-	-4.82169	-	-	DGTS 16:0_19:1	C45H85NO7
DGTS (35:2)	750.625	-	-	750.622	-	-	-3.16936	-	-	DGTS 17:1_18:1	C45H83NO7
DGTS (35:3)	748.609	-	-	748.608	-	-	-1.23963	-	-	DGTS 17:0_18:3	C45H81NO7
DGTS (36:1)	766.656	-	766.655	-	-	-1.14654	-	-	DGTS 18:0_18:1	-	C46H87NO7
DGTS (36:2)	764.64	-	764.639	764.639	-	-1.86885	-1.86885	-	DGTS 18:1_18:1	DGTS 18:1_18:1	C46H85NO7
DGTS (36:5)	758.593	-	-	758.593	-	-	-0.895078	-	-	DGTS 18:2_18:3	C46H79NO7
DGTS (36:6)	756.578	-	-	756.577	-	-	-0.831375	-	-	DGTS 18:3_18:3	C46H77NO7
DGTS (36:7)	754.562	-	-	754.561	-	-	-1.82755	-	-	DGTS 18:3_18:4	C46H75NO7
DGTS (37:2)	778.656	-	778.654	778.654	-	-2.92684	-2.92684	-	DGTS 18:1_19:1	DGTS 18:1_19:1	C47H87NO7
DGTS (38:2)	792.672	-	792.671	-	-	-0.918413	-	-	DGTS 19:1_19:1	-	C48H89NO7
MGTS identified as [M + H]+
MGTS (15:0)	460.364	-	-	460.363	-	-	-1.33373	-	-	MGTS 15:0	C25H49NO6
MGTS (15:1)	458.348	-	-	458.347	-	-	-1.66686	-	-	MGTS 15:1	C25H47NO6
MGTS (16:0)	474.379	-	-	474.379	-	-	-0.97812	-	-	MGTS 16:0	C26H51NO6
MGTS (16:1)	472.364	-	-	472.363	-	-	-0.664742	-	-	MGTS 16:1	C26H49NO6
MGTS (16:4)	466.317	-	-	466.318	-	-	1.57833	-	-	MGTS 16:4	C26H43NO6
MGTS (17:0)	488.395	-	-	488.395	-	-	-0.847674	-	-	MGTS 17:0	C27H53NO6
MGTS (17:1)	486.379	-	-	486.379	-	-	-1.57079	-	-	MGTS 17:1	C27H51NO6
MGTS (18:0)	502.411	-	-	502.411	-	-	1.46494	-	-	MGTS 18:0	C28H55NO6
MGTS (18:1)	500.395	-	-	500.395	-	-	-1.02719	-	-	MGTS 18:1	C28H53NO6
MGTS (18:2)	498.379	-	-	498.38	-	-	0.272884	-	-	MGTS 18:2	C28H51NO6
MGTS (18:3)	496.364	-	-	496.364	-	-	-0.22967	-	-	MGTS 18:3	C28H49NO6
MGTS (18:4)	494.348	-	-	494.348	-	-	0.0728232	-	-	MGTS 18:4	C28H47NO6
MGTS (20:0)	530.442	-	-	530.442	-	-	0.25639	-	-	MGTS 20:0	C30H59NO6
Neutral lipids
TG identified as [M + NH4]+
TG (40:0)	712.646	-	712.644	-	-	-1.56319	-	-	TG 10:0_14:0_16:0 TG 8:0_14:0_18:0 TG 8:0_16:0_16:0 TG 10:0_12:0_18:0 TG 12:0_12:0_16:0 TG 12:0_14:0_14:0	-	C43H82O6
TG (42:0)	740.677	-	740.675	-	-	-2.44911	-	-	TG 10:0_14:0_16:0 TG 8:0_14:0_18:0 TG 8:0_16:0_16:0 TG 10:0_12:0_18:0 TG 12:0_12:0_16:0 TG 12:0_14:0_14:0	-	C45H86O6
TG (43:0)	754.692	754.692	-	-	-1.27734	-	-	TG 13:0_14:0_16:0 TG 12:0_15:0_16:0	-	-	C46H88O6
TG (44:0)	768.708	768.707	768.707	768.708	-1.44918	-1.05892	-0.668654	TG 14:0_14:0_16:0 TG 12:0_14:0_18:0 TG 12:0_16:0_16:0 TG 14:0_15:0_15:0	TG 14:0_14:0_16:0 TG 12:0_14:0_18:0 TG 12:0_16:0_16:0 TG 13:0_13:0_18:0 TG 13:0_15:0_16:0 TG 14:0_15:0_15:0	TG 14:0_14:0_16:0 TG 12:0_14:0_18:0 TG 13:0_13:0_18:0 TG 12:0_16:0_16:0 TG 13:0_15:0_16:0 TG 14:0_15:0_15:0	C47H90O6
TG (44:1)	766.692	766.689	766.69	-	-3.86596	-2.95294	-	TG 12:0_16:0_16:1 TG 10:0_16:0_18:1 TG 12:0_14:0_18:1 TG 13:0_13:0_18:1 TG 13:0_15:0_16:1 TG 13:0_15:1_16:0 TG 14:0_14:0_16:1 TG 14:0_15:0_15:1	TG 14:0_14:0_16:1 TG 12:0_14:0_18:1 TG 12:0_16:0_16:1	-	C47H88O6
TG (44:2)	764.677	-	764.676	-	-	-1.5876	-	-	TG 14:0_14:1_16:1	-	C47H86O6
TG (45:0)	782.724	782.723	782.722	782.723	-1.35936	-1.87039	-1.2316	TG 14:0_15:0_16:0 TG 13:0_15:0_17:0 TG 14:0_14:0_17:0 TG 13:0_16:0_16:0 TG 15:0_15:0_15:0	TG 14:0_15:0_16:0 TG 12:0_16:0_17:0 TG 13:0_15:0_17:0 TG 13:0_16:0_16:0 TG 14:0_14:0_17:0 TG 15:0_15:0_15:0	TG 14:0_15:0_16:0 TG 13:0_15:0_17:0 TG 14:0_14:0_17:0 TG 13:0_16:0_16:0 TG 15:0_15:0_15:0	C48H92O6
TG (45:1)	780.708	780.707	780.705	-	-1.555	-4.37295	-	TG 14:0_15:0_16:1 TG 13:0_16:0_16:1 TG 14:1_15:0_16:0 TG 14:0_15:1_16:0 TG 15:0_15:0_15:1	TG 14:0_15:0_16:1 TG 13:0_14:0_18:1 TG 13:0_16:0_16:1 TG 13:0_14:0_18:1 TG 14:1_15:0_16:0 TG 14:0_15:1_16:0 TG 15:0_15:0_15:1	-	C48H90O6
TG (46:0)	796.739	796.739	796.738	-	-1.14718	-1.90024	-	TG 14:0_16:0_16:0 TG 14:0_14:0_18:0 TG 14:0_15:0_17:0 TG 15:0_15:0_16:0	TG 14:0_16:0_16:0 TG 14:0_14:0_18:0 TG 15:0_15:0_16:0	-	C49H94O6
TG (46:1)	794.724	794.722	794.723	-	-1.59049	-1.33883	-	TG 15:0_16:0_15:1 TG 14:0_14:0_18:1 TG 14:0_16:0_16:1 TG 15:0_15:0_16:1	TG 14:0_16:0_16:1 TG 12:0_16:0_18:1 TG 14:1_16:0_16:0 TG 14:0_14:0_18:1 TG 14:0_15:0_17:1 TG 15:0_15:0_16:1	-	C49H92O6
TG (46:2)	792.708	792.709	-	-	0.613088	-	-	TG 16:0_14:1_16:1 TG 14:0_14:0_18:2 TG 15:1_15:1_16:0 TG 14:0_16:1_16:1	-	-	C49H90O6
TG (47:0)	810.755	810.754	-	810.754	-1.4357	-	-0.942331	TG 15:0_16:0_16:0 TG 13:0_16:0_18:0 TG 14:0_15:0_18:0 TG 13:0_17:0_17:0 TG 14:0_16:0_17:0 TG 15:0_15:0_17:0	-	TG 15:0_16:0_16:0 TG 14:0_16:0_17:0 TG 15:0_15:0_17:0	C50H96O6
TG (47:1)	808.739	808.738	808.738	808.739	-1.62475	-1.7484	-0.14096	TG 15:0_16:0_16:1 TG 14:0_16:0_17:1 TG 15:0_15:0_17:1 TG 15:1_16:0_16:0	TG 15:0_16:0_16:1 TG 14:1_16:0_17:0 TG 14:0_16:1_17:0 TG 14:0_16:0_17:1 TG 14:0_15:0_18:1 TG 15:0_15:1_17:0 TG 15:0_15:0_17:1 TG 15:1_16:0_16:0	TG 15:0_16:0_16:1 TG 14:0_15:0_18:1 TG 14:0_16:1_17:0 TG 14:0_16:0_17:1 TG 15:0_15:0_17:1	C50H94O6
TG (47:2)	806.724	806.723	806.721	-	-0.94704	-2.93037	-	TG 15:0_15:1_17:1 TG 14:1_15:0_18:1 TG 14:0_15:1_18:1 TG 14:1_16:0_17:1 TG 14:0_16:1_17:1 TG 15:1_16:0_16:1 TG 15:0_16:1_16:1	TG 16:0_15:1_16:1 TG 14:1_15:0_18:1 TG 14:0_15:1_18:1 TG 15:0_16:1_16:1	-	C50H92O6
TG (48:0)	824.771	824.77	824.769	-	-1.22943	-1.59317	-	TG 15:0_16:0_17:0 TG 15:0_15:0_18:0 TG 16:0_16:0_16:0	TG 15:0_16:0_17:0 TG 15:0_15:0_18:0 TG 16:0_16:0_16:0	-	C51H98O6
TG (48:2)	820.739	820.738	820.738	820.739	-1.601	-1.84468	-0.748106	TG 16:0_16:1_16:1 TG 14:0_16:1_18:1 TG 14:0_16:0_18:2 TG 14:0_17:1_17:1 TG 15:1_16:0_17:1	TG 16:0_16:1_16:1 TG 14:1_16:0_18:1 TG 14:0_16:1_18:1 TG 14:0_16:0_18:2 TG 14:0_17:1_17:1 TG 15:0_15:0_18:2 TG 15:0_16:1_17:1	TG 16:0_16:1_16:1	C51H94O6
TG (48:3)	818.724	818.723	818.723	-	-1.34355	-1.4657	-	TG 14:0_16:0_18:3 TG 16:1_16:1_16:1	TG 14:1_16:1_18:1 TG 16:1_16:1_16:1	-	C51H92O6
TG (49:0)	838.786	838.785	-	-	-1.8646	-	-	TG 16:0_16:0_17:0 TG 15:0_16:0_18:0 TG 15:0_17:0_17:0	-	-	C52H100O6
TG (49:1)	836.771	836.77	836.77	-	-0.85328	-1.33131	-	TG 15:0_16:0_18:1 TG 14:0_17:0_18:1 TG 15:0_17:0_17:1 TG 16:0_16:1_17:0 TG 16:0_16:0_17:1	TG 15:0_16:0_18:1 TG 14:0_17:1_18:0 TG 14:0_17:0_18:1 TG 15:1_16:0_18:0 TG 15:1_17:0_17:0 TG 15:0_16:1_18:0 TG 15:0_17:0_17:1 TG 16:0_16:1_17:0 TG 16:0_16:0_17:1	-	C52H98O6
TG (49:2)	834.755	834.753	834.753	-	-2.35279	-1.9934	-	TG 16:0_16:1_17:1 TG 14:0_17:1_18:1 TG 15:0_16:1_18:1 TG 16:1_16:1_17:0 TG 15:0_17:1_17:1	TG 15:0_16:1_18:1 TG 14:0_17:1_18:1 TG 14:0_17:0_18:2 TG 15:1_16:0_18:1 TG 15:1_17:0_17:1 TG 15:0_16:0_18:2 TG 16:1_16:1_17:0 TG 16:0_16:1_17:1	-	C52H96O6
TG (49:3)	832.739	-	832.739	-	-	-1.09758	-	-	TG 15:1_16:1_18:1 TG 15:1_17:1_17:1 TG 16:1_16:1_17:1	-	C52H94O6
TG (50:0)	852.802	852.801	852.801	-	-1.30628	-1.5408	-	TG 16:0_17:0_17:0 TG 15:0_17:0_18:0 TG 16:0_16:0_18:0	TG 15:0_17:0_18:0 TG 14:0_18:0_18:0 TG 16:0_16:0_18:0 TG 16:0_17:0_17:0	-	C53H102O6
TG (50:1)	850.786	850.785	-	-	-1.13307	-	-	TG 15:0_17:0_18:1 TG 16:0_16:0_18:1 TG 16:1_17:0_17:0	-	-	C53H100O6
TG (50:2)	848.771	-	848.77	-	-	-1.31249	-	-	TG 16:0_16:1_18:1 TG 14:0_18:0_18:2 TG 14:0_18:1_18:1 TG 16:1_16:1_18:0 TG 16:0_16:0_18:2 TG 16:0_17:1_17:1	-	C53H98O6
TG (50:3)	846.755	846.754	846.754	-	-1.72895	-1.84705	-	TG 16:0_16:1_18:2 TG 16:1_16:1_18:1	TG 16:0_16:1_18:2 TG 14:0_18:1_18:2 TG 16:1_16:1_18:1	-	C53H96O6
TG (50:4)	844.739	844.738	-	-	-1.55551	-	-	TG 16:0_16:1_18:3 TG 16:1_16:1_18:2 TG 16:1_16:1_18:2	-	-	C53H94O6
TG (51:0)	866.818	-	-	866.816	-	-	-1.68894	-	-	TG 16:0_17:0_18:0 TG 17:0_17:0_17:0	C54H104O6
TG (51:1)	864.802	864.801	864.8	-	-1.40379	-1.86632	-	TG 16:0_17:0_18:1 TG 15:0_17:1_19:0 TG 16:0_16:1_19:0 TG 15:0_18:0_18:1 TG 16:1_17:0_18:0 TG 16:0_17:1_18:0 TG 17:0_17:0_17:1	TG 16:0_17:0_18:1 TG 15:0_17:0_19:1 TG 15:0_18:0_18:1 TG 16:1_17:0_18:0 TG 16:0_16:0_19:1 TG 16:0_17:1_18:0 TG 17:0_17:0_17:1	-	C54H102O6
TG (51:2)	862.786	862.785	862.785	-	-1.46502	-1.58092	-	TG 16:0_17:1_18:1 TG 15:0_17:1_19:1 TG 16:0_16:1_19:1 TG 15:0_18:1_18:1 TG 16:1_17:0_18:1 TG 17:0_17:0_17:1	TG 17:0_16:1_18:1 TG 15:0_18:1_18:1	-	C54H100O6
TG (51:3)	860.771	860.768	-	-	-2.92064	-	-	TG 16:1_17:1_18:1 TG 17:1_17:1_17:1	-	-	C54H98O6
TG (52:0)	880.833	880.832	880.832	-	-1.70293	-1.47588	-	TG 16:0_18:0_18:0	TG 16:0_18:0_18:0 TG 17:0_17:0_18:0	-	C55H106O6
TG (52:1)	878.818	878.816	-	-	-1.70684	-	-	TG 16:0_18:0_18:1 TG 16:1_18:0_18:0	-	-	C55H104O6
TG (52:2)	876.802	876.801	-	876.801	-1.49863	-	-1.61268	TG 16:0_18:1_18:1	-	TG 16:0_18:1_18:1	C55H102O6
TG (52:3)	874.786	-	874.785	874.785	-	-1.2163	-1.90218	-	TG 16:0_18:1_18:2 TG 16:0_16:1_20:2 TG 16:1_18:0_18:2 TG 16:1_18:1_18:1 TG 16:0_18:0_18:3	TG 16:1_18:1_18:1 TG 16:0_18:1_18:2	C55H100O6
TG (52:4)	872.771	872.769	872.77	-	-1.73471	-1.04724	-	TG 16:0_18:0_18:4 TG 16:0_18:2_18:2	TG 16:1_18:1_18:2 TG 16:0_18:2_18:2	-	C55H98O6
TG (52:5)	870.755	870.754	-	-	-1.33677	-	-	TG 16:0_18:2_18:3	-	-	C55H96O6
TG (52:6)	868.739	868.738	-	-	-1.39743	-	-	TG 16:0_18:2_18:4 TG 16:2_18:2_18:2 TG 16:0_18:3_18:3	-	-	C55H94O6
TG (53:1)	892.833	-	892.831	-	-	-3.03976	-	-	TG 17:0_18:0_18:1 TG 16:1_18:0_19:0 TG 16:0_18:1_19:0	-	C56H106O6
TG (53:2)	890.818	890.817	-	-	-0.408613	-	-	TG 18:0_16:1_19:1 TG 16:0_18:1_19:1 TG 17:0_18:1_18:1	-	-	C56H104O6
TG (54:0)	908.865	-	908.863	-	-	-1.33573	-	-	TG 14:0_16:0_24:0 TG 14:0_18:0_22:0 TG 15:0_15:0_24:0 TG 16:0_16:0_22:0	-	C57H110O6
TG (54:1)	906.849	906.851	-	906.847	2.7965	-	-1.72465	TG 18:0_18:0_18:1	-	TG 18:0_18:0_18:1	C57H108O6
TG (54:2)	904.833	-	904.832	-	-	-1.12065	-	-	TG 18:0_18:1_18:1	-	C57H106O6
TG (54:3)	902.818	902.817	902.817	-	-0.624711	-1.17853	-	TG 18:1_18:1_18:1	TG 18:1_18:1_18:1	-	C57H104O6
TG (54:4)	900.802	900.802	-	900.8	0.428507	-	-2.23579	TG 18:1_18:1_18:2 TG 18:0_18:1_18:3 TG 18:0_18:2_18:2	-	TG 18:1_18:1_18:2	C57H102O6
TG (54:5)	898.786	-	898.785	-	-	-1.18382	-	-	TG 18:1_18:2_18:2	-	C57H100O6
TG (54:6)	896.771	-	896.769	-	-	-1.79979	-	-	TG 18:1_18:2_18:3 TG 18:0_18:3_18:3 TG 18:2_18:2_18:2	-	C57H98O6
TG (55:1)	920.865	920.863	-	-	-1.86129	-	-	TG 14:0_23:0_18:1 TG 14:1_16:0_25:0 TG 14:0_16:1_25:0 TG 13:0_18:1_24:0 TG 15:0_16:1_24:0 TG 16:0_16:1_23:0	-	-	C58H110O6
TG (56:0)	936.896	-	936.894	936.894	-	-1.50924	-2.14965	-	TG 15:0_16:0_25:0 TG 14:0_17:0_25:0 TG 15:0_17:0_24:0 TG 16:0_16:0_24:0	TG 14:0_18:0_24:0 TG 15:0_16:0_25:0 TG 16:0_16:0_24:0	C59H114O6
TG (56:1)	934.88	934.877	-	-	-3.27743	-	-	TG 16:0_22:0_18:1 TG 16:0_16:1_24:0 TG 16:1_18:0_22:0 TG 16:1_20:0_20:0 TG 18:0_18:1_20:0	-	-	C59H112O6
TG (57:0)	950.912	-	-	950.91	-	-	-1.11893	TG 16:0_22:0_18:1	-	TG 15:0_17:0_25:0 TG 16:0_16:0_25:0	C60H116O6
TG (58:1)	962.912	962.909	-	-	-2.97431	-	-	TG 16:0_24:0_18:1	-	-	C61H116O6
TG (58:2)	960.896	960.891	-	-	-4.90584	-	-	TG 24:0_16:1_18:1 TG 18:1_18:1_22:0	-	-	C61H114O6
DG identified as [M + NH4]+
DG (34:1)	612.557	612.555	612.554	-	-2.61037	-3.75312	-	DG 16:0_18:1	DG 16:0_18:1	-	C37H70O5
DG (34:2)	610.541	-	610.541	-	-	-0.733775	-	-	DG 16:0_18:2	-	C37H68O5
DG (34:3)	608.525	608.524	608.525	-	-1.97034	-0.984347	-	DG 16:0_18:3	DG 16:0_18:3	-	C37H66O5
DG (34:4)	606.51	606.508	-	-	-2.71884	-	-	DG 16:0_18:4	-	-	C37H64O5
DG (34:5)	604.494	604.493	-	-	-1.98348	-	-	DG 16:0_18:5	-	-	C37H62O5
